# Supplementary material for: Multiple machine learning methods aided virtual screening of NaV1.5 inhibitors
Source: J Cell Mol Med. 2022 Dec 27;27(2):266–76. doi: 10.1111/jcmm.17652 (PMC9843531; doi:10.1111/jcmm.17652)
Supplement: Supplementary file 3 — Table S1. [file JCMM-27-266-s001.xlsx]

## Sheet: Sheet1
Supplementary Table 1 Cross validation and grid search result in the training set.
Model	Paramater 1	Paramater 2	MCC	std	Used_to_build_models
Random forest	tree=30	depth=10	0.845	0.051	Yes
Random forest	tree=10	depth=10	0.839	0.042	No
Random forest	tree=10	depth=5	0.833	0.031	No
Logistic regression	penalty="l1"	C=1	0.833	0.055	Yes
Random forest	tree=20	depth=5	0.822	0.032	No
Logistic regression	penalty="l1"	C=0.1	0.812	0.033	No
Logistic regression	penalty="l2"	C=1	0.812	0.039	No
Random forest	tree=30	depth=5	0.811	0.022	No
Logistic regression	penalty="l2"	C=100	0.811	0.054	No
Logistic regression	penalty="l2"	C=10	0.803	0.056	No
Multiple Layer Perceptron	Structure= (512, 64)	activation=relu	0.803	0.022	Yes
Random forest	tree=10	depth=20	0.801	0.036	No
Random forest	tree=20	depth=10	0.799	0.049	No
Multiple Layer Perceptron	Structure= (64)	activation=logistic	0.799	0.016	No
Logistic regression	penalty="l1"	C=10	0.788	0.042	No
Logistic regression	penalty="l1"	C=100	0.788	0.044	No
Random forest	tree=20	depth=20	0.787	0.033	No
Multiple Layer Perceptron	Structure= (64)	activation=relu	0.761	0.019	No
Multiple Layer Perceptron	Structure= (512, 64)	activation=logistic	0.755	0.039	No
Logistic regression	penalty="l2"	C=0.1	0.723	0.047	No
Support Vector Machine	kernel=RBF	C=1	0.72	0.073	Yes
Multiple Layer Perceptron	Structure= (512, 64)	activation=tanh	0.712	0.012	No
Support Vector Machine	kernel=Poly	C=0.1	0.712	0.045	No
Multiple Layer Perceptron	Structure= (64)	activation=tanh	0.711	0.025	No
Support Vector Machine	kernel=RBF	C=0.1	0.707	0.042	No
Support Vector Machine	kernel=Sigmoid	C=0.1	0.701	0.037	No
Support Vector Machine	kernel=Liner	C=0.1	0.699	0.052	No
Support Vector Machine	kernel=Poly	C=1	0.699	0.021	No
Support Vector Machine	kernel=RBF	C=10	0.692	0.042	No
Support Vector Machine	kernel=Poly	C=10	0.691	0.061	No
Support Vector Machine	kernel=Liner	C=1	0.683	0.057	No
Support Vector Machine	kernel=Liner	C=10	0.658	0.055	No
Support Vector Machine	kernel=Sigmoid	C=10	0.644	0.043	No
Naive Bayes	alpha=1	NA	0.643	0.066	Yes
Support Vector Machine	kernel=Sigmoid	C=1	0.637	0.044	No
Naive Bayes	alpha=0.3	NA	0.612	0.078	No
Random forest	tree=30	depth=20	0.543	0.045	No
Naive Bayes	alpha=0.7	NA	0.542	0.053	No
Naive Bayes	alpha=0	NA	0.334	0.044	No
