# Supplementary material for: Multiple machine learning methods aided virtual screening of NaV1.5 inhibitors
Source: J Cell Mol Med. 2022 Dec 27;27(2):266–76. doi: 10.1111/jcmm.17652 (PMC9843531; doi:10.1111/jcmm.17652)
Supplement: Supplementary file 4 — Table S2. [file JCMM-27-266-s003.xlsx]

## Sheet: Sheet1
Supplementary Table 2 Classification models in the training set.
id	Q	SE	SP	AUC*	MCC
RF_Graph	0.951	0.91	0.97	0.966	0.887
LR_PubChem	0.941	0.91	0.969	0.952	0.878
RF_CDK	0.942	0.891	0.952	0.949	0.865
RF_MACCS	0.921	0.899	0.933	0.952	0.857
LR_Graph	0.911	0.909	0.921	0.958	0.845
LR_CDK	0.911	0.91	0.889	0.952	0.839
RF_Estate	0.907	0.892	0.933	0.945	0.828
MLP_MACCS	0.923	0.955	0.866	0.961	0.817
RF_PubChem	0.9	0.945	0.877	0.94	0.815
MLP_Graph	0.892	0.921	0.856	0.945	0.791
MLP_Estate	0.881	0.895	0.856	0.933	0.788
RF_CDKextended	0.875	0.901	0.855	0.931	0.776
LR_CDKextended	0.87	0.871	0.856	0.928	0.755
MLP_CDK	0.841	0.877	0.899	0.891	0.732
SVM_CDK	0.831	0.678	0.967	0.899	0.73
MLP_CDKextended	0.821	0.849	0.866	0.897	0.712
LR_MACCS	0.801	0.844	0.856	0.893	0.695
SVM_CDKextended	0.821	0.653	0.99	0.876	0.688
LR_Estate	0.857	0.803	0.879	0.878	0.68
NB_Estate	0.835	0.611	0.99	0.875	0.679
MLP_PubChem	0.812	0.792	0.921	0.875	0.677
SVM_Estate	0.802	0.677	0.959	0.873	0.655
SVM_PubChem	0.791	0.627	0.96	0.852	0.647
SVM_Graph	0.821	0.761	0.921	0.829	0.639
NB_PubChem	0.713	0.71	0.956	0.813	0.599
NB_MACCS	0.769	0.561	0.939	0.821	0.582
NB_CDKextended	0.768	0.598	0.957	0.854	0.577
SVM_MACCS	0.727	0.511	0.817	0.84	0.561
NB_Graph	0.711	0.532	0.809	0.836	0.481
NB_CDK	0.702	0.538	0.793	0.81	0.465
