# Supplementary material for: Multiple machine learning methods aided virtual screening of NaV1.5 inhibitors
Source: J Cell Mol Med. 2022 Dec 27;27(2):266–76. doi: 10.1111/jcmm.17652 (PMC9843531; doi:10.1111/jcmm.17652)
Supplement: Supplementary file 5 — Table S3. [file JCMM-27-266-s006.xlsx]

## Sheet: Supplymentary Table 1
Supplementary Table 3 Classification models in validation set.
id	Q	SE	SP	AUC*	MCC
RF_Graph	0.942	0.914	0.969	0.961	0.885
RF_CDKextended	0.937	0.903	0.969	0.948	0.875
RF_CDK	0.926	0.892	0.959	0.949	0.854
RF_MACCS	0.921	0.903	0.938	0.941	0.842
LR_CDK	0.921	0.925	0.918	0.954	0.842
LR_Graph	0.911	0.925	0.897	0.951	0.822
RF_PubChem	0.911	0.892	0.928	0.939	0.821
LR_CDKextended	0.9	0.935	0.866	0.948	0.802
LR_PubChem	0.874	0.925	0.825	0.927	0.752
RF_Estate	0.874	0.871	0.876	0.926	0.747
LR_MACCS	0.858	0.882	0.835	0.925	0.717
MLP_MACCS	0.848	0.796	0.882	0.911	0.693
MLP_Estate	0.812	0.733	0.902	0.905	0.688
SVM_CDK	0.821	0.645	0.99	0.909	0.68
SVM_CDKextended	0.821	0.645	0.99	0.903	0.68
LR_Estate	0.837	0.796	0.876	0.898	0.675
MLP_Graph	0.832	0.713	0.873	0.902	0.671
SVM_Graph	0.805	0.613	0.99	0.885	0.654
SVM_Estate	0.811	0.656	0.959	0.878	0.648
SVM_PubChem	0.795	0.591	0.99	0.846	0.637
NB_Estate	0.811	0.753	0.866	0.863	0.624
MLP_CDK	0.823	0.705	0.866	0.863	0.623
MLP_PubChem	0.795	0.711	0.833	0.859	0.619
MLP_CDKextended	0.8	0.709	0.813	0.822	0.612
NB_PubChem	0.789	0.72	0.856	0.813	0.582
NB_CDK	0.768	0.559	0.969	0.861	0.582
NB_CDKextended	0.768	0.581	0.948	0.844	0.572
SVM_MACCS	0.768	0.624	0.907	0.864	0.555
NB_Graph	0.737	0.581	0.887	0.852	0.492
NB_MACCS	0.737	0.624	0.845	0.828	0.482
